# Supplementary material for: 3,3′-Di-O-methylellagic Acid Isolated from Euphorbia humifusa Willd Suppresses Prostate Cancer Cell Viability via Regulating VDAC1 Protein Expression
Source: Pharmaceuticals (Basel). 2026 Apr 22;19(5):652. doi: 10.3390/ph19050652 (PMC13209364; doi:10.3390/ph19050652)
Supplement: Supplementary file 1 [file pharmaceuticals-19-00652-s001.zip]

Archive with 2 entries (2 files):
- Supplementary fig1. EHW WB.tif
- Supplementary Table 1.pdf
